# Supplementary material for: The Relevance of Plant-Based Diets and Micronutrient Supplementation for Body Composition: Data from the VeggieNutri Cross-Sectional Study
Source: Nutrients. 2024 Sep 30;16(19):3322. doi: 10.3390/nu16193322 (PMC11478620; doi:10.3390/nu16193322)
Supplement: Supplementary file 1 [file nutrients-16-03322-s001.zip]

Archive with 1 entries (1 files):
- nutrients-3155970-supplementary.pdf
